# Supplementary material for: Isavuconazole Pharmacokinetics and Pharmacodynamics in Children
Source: Pharmaceutics. 2022 Dec 26;15(1):75. doi: 10.3390/pharmaceutics15010075 (PMC9865364; doi:10.3390/pharmaceutics15010075)
Supplement: Supplementary file 1 [file pharmaceutics-15-00075-s001.zip]

Archive with 1 entries (1 files):
- pharmaceutics-2066078-supplementary.pdf
